# Supplementary material for: Protective Role of a TMPRSS2 Variant on Severe COVID-19 Outcome in Young Males and Elderly Women
Source: Genes (Basel). 2021 Apr 19;12(4):596. doi: 10.3390/genes12040596 (PMC8073081; doi:10.3390/genes12040596)
Supplement: Supplementary file 1 [file genes-12-00596-s001.zip]

Archive with 13 entries (10 files):
- Supplementary materials/
- Supplementary materials/S1 R scripts/
- Supplementary materials/S1 R scripts/R scripts/
- Supplementary materials/S1 R scripts/R scripts/conting.R
- Supplementary materials/S1 R scripts/R scripts/conting_agerange_exp.R
- Supplementary materials/S1 R scripts/R scripts/conting_quartiles.R
- Supplementary materials/S1 R scripts/R scripts/regress.R
- Supplementary materials/S2 extra_TMPRSS2_muts.xlsx
- Supplementary materials/S3 extra_tabs_other_muts.xlsx
- Supplementary materials/S4 extra_tabs_non_significant.xlsx
- Supplementary materials/S5 extra_clinical data.xlsx
- Supplementary materials/S6 extra_tab_ATLAS.pdf
- Supplementary materials/SF1.png
