# Supplementary material for: Protective Role of a TMPRSS2 Variant on Severe COVID-19 Outcome in Young Males and Elderly Women
Source: Genes (Basel). 2021 Apr 19;12(4):596. doi: 10.3390/genes12040596 (PMC8073081; doi:10.3390/genes12040596)
Supplement: Supplementary file 1 [file genes-12-00596-s001.zip › Supplementary materials/S2 extra_TMPRSS2_muts.xlsx]

## Sheet: Foglio1
Chr	Start	End	Ref	Alt	Func.refGene	Gene.refGene	GeneDetail.refGene	ExonicFunc.refGene	AAChange.refGene	CADD_phred	CADD_raw	CADD_raw_rankscore	SIFT_pred	SIFT_score	Polyphen2_HDIV_pred	Polyphen2_HDIV_score	Polyphen2_HVAR_pred	LRT_pred	LRT_score	MutationTaster_pred	MutationTaster_score	MutationAssessor_pred	MutationAssessor_score	FATHMM_pred	FATHMM_score	PROVEAN_pred	PROVEAN_score	MetaSVM_pred	MetaSVM_score	MetaLR_pred	MetaLR_score	REVEL_score	DANN_score	GERP++_RS	phyloP100way_vertebrate	phyloP20way_mammalian	Interpro_domain	avsnp150	1000g2015aug_all	esp6500siv2_all	ExAC_ALL	ExAC_AFR	ExAC_AMR	ExAC_EAS	ExAC_FIN	ExAC_NFE	AF_nfe	ExAC_OTH	ExAC_SAS
chr21	42838049	42838051	AAG	-	UTR3	TMPRSS2	NM_005656:c.*20_*18delCTT;NM_001135099:c.*20_*18delCTT																															rs778994601			8.25e-06	0	0	0	0	1.501e-05	8.967e-06	0	0
chr21	42838093	42838093	-	A	intronic	TMPRSS2																																rs777944437			0.0048	0.003	0.0057	0.004	0.0008	0.0043	0.0021	0.0117	0.0093
chr21	42838094	42838094	A	-	intronic	TMPRSS2																																rs542502939			0.0318	0.0221	0.0283	0.0288	0.0121	0.0347	0.0077	0.0263	0.0395
chr21	42838104	42838104	G	C	intronic	TMPRSS2																																rs118028230	0.01877	0.0002	0.0067	9.806e-05	0.0007	0.0897	0	4.596e-05	0.0001	0.0067	0.0012
chr21	42839661	42839661	C	T	exonic	TMPRSS2		synonymous SNV	TMPRSS2:NM_001135099:exon13:c.G1578A:p.R526R,TMPRSS2:NM_005656:exon13:c.G1467A:p.R489R																													rs142750000	0.000798722	0.0033	0.0023	0.0012	0.0007	0	0	0.0037	0.0048	0	0.0004
chr21	42839784	42839784	C	T	exonic	TMPRSS2		synonymous SNV	TMPRSS2:NM_001135099:exon13:c.G1455A:p.S485S,TMPRSS2:NM_005656:exon13:c.G1344A:p.S448S																													rs374377315	0.000399361	0.0002	0.0002	0	0.0003	0	0	0.0002	0.0001	0	0.0005
chr21	42840321	42840321	A	G	splicing	TMPRSS2	NM_005656:exon12:c.1314+2T>C;NM_001135099:exon12:c.1425+2T>C			23.3	3.714	0.503	.	.	.	.	.	.	.	D	1	.	.	.	.	.	.	.	.	.	.	.	0.99	5.03	6.871	1.199	.
chr21	42840394	42840394	C	T	exonic	TMPRSS2		nonsynonymous SNV	TMPRSS2:NM_001135099:exon12:c.G1354A:p.V452I,TMPRSS2:NM_005656:exon12:c.G1243A:p.V415I	5.539	0.284	0.121	T	0.299	B	0.018	B	N	0.111	N	0.999	L	1.015	T	0.2	N	-0.27	T	-1.004	T	0.071	0.058	0.877	0.399	-1.141	-0.305	Peptidase S1\x2c PA clan|Serine proteases\x2c trypsin domain	rs148125094		0.0011	0.0008	9.638e-05	0.0004	0	0.0014	0.001	0.0011	0	0.0011
chr21	42840398	42840398	T	C	exonic	TMPRSS2		synonymous SNV	TMPRSS2:NM_001135099:exon12:c.A1350G:p.R450R,TMPRSS2:NM_005656:exon12:c.A1239G:p.R413R																													rs893472530									8.791e-06
chr21	42842591	42842591	C	T	exonic	TMPRSS2		synonymous SNV	TMPRSS2:NM_001135099:exon11:c.G1266A:p.G422G,TMPRSS2:NM_005656:exon11:c.G1155A:p.G385G																													rs61735794	0.00858626	0.0205	0.0206	0.0046	0.0118	0.0001	0.0288	0.0288	0.0291	0.0305	0.0113
chr21	42843773	42843773	G	A	exonic	TMPRSS2		synonymous SNV	TMPRSS2:NM_001135099:exon10:c.C1146T:p.D382D,TMPRSS2:NM_005656:exon10:c.C1035T:p.D345D																													rs774743442			8.332e-06	0	0	0	0	1.524e-05	2.658e-05	0	0
chr21	42845269	42845269	G	A	exonic	TMPRSS2		synonymous SNV	TMPRSS2:NM_001135099:exon9:c.C993T:p.A331A,TMPRSS2:NM_005656:exon9:c.C882T:p.A294A																													rs562033822	0.000199681		0.0001	0.0004	0	0.0004	0	8.498e-05	2.848e-05	0	0
chr21	42845328	42845328	C	T	exonic	TMPRSS2		nonsynonymous SNV	TMPRSS2:NM_001135099:exon9:c.G934A:p.V312I,TMPRSS2:NM_005656:exon9:c.G823A:p.V275I	19.1	2.443	0.355	T	0.174	P	0.775	B	N	0.006	N	1	N	-0.01	D	-2.42	N	-0.32	T	-0.457	T	0.427	0.274	0.992	5.2	0.526	0.855	Peptidase S1\x2c PA clan|Serine proteases\x2c trypsin domain	rs140547429		7.7e-05	3.146e-05	0.0001	0	0	0	1.894e-05	1.829e-05	0	7.291e-05
chr21	42845360	42845360	G	C	exonic	TMPRSS2		nonsynonymous SNV	TMPRSS2:NM_001135099:exon9:c.C902G:p.P301R,TMPRSS2:NM_005656:exon9:c.C791G:p.P264R	0.001	-2.014	0.008	T	0.527	B	0.04	B	N	0.215	N	1	L	1.555	D	-2.39	N	-1.39	T	-0.61	T	0.48	0.328	0.731	-9.32	-2.261	-2.219	Peptidase S1\x2c PA clan|Serine proteases\x2c trypsin domain
chr21	42845374	42845374	G	A	exonic	TMPRSS2		synonymous SNV	TMPRSS2:NM_001135099:exon9:c.C888T:p.G296G,TMPRSS2:NM_005656:exon9:c.C777T:p.G259G																													rs2298659	0.209465	0.2067	0.2554	0.2117	0.2965	0.2883	0.4088	0.2463	0.2315	0.2778	0.2192
chr21	42845383	42845383	A	G	exonic	TMPRSS2		synonymous SNV	TMPRSS2:NM_001135099:exon9:c.T879C:p.I293I,TMPRSS2:NM_005656:exon9:c.T768C:p.I256I																													rs17854725	0.366214	0.4932	0.4967	0.4119	0.4098	0.1512	0.5506	0.5625	0.5504	0.5147	0.4903
chr21	42845396	42845396	C	T	exonic	TMPRSS2		nonsynonymous SNV	TMPRSS2:NM_001135099:exon9:c.G866A:p.R289H,TMPRSS2:NM_005656:exon9:c.G755A:p.R252H	9.056	0.735	0.164	T	0.536	B	0.023	B	N	0.476	N	1	N	0.53	T	0.16	N	-0.52	T	-1.034	T	0.105	0.081	0.621	-1.17	-0.428	0.015	Peptidase S1\x2c PA clan;Peptidase S1\x2c PA clan|Serine proteases\x2c trypsin domain	rs775404304			6.321e-05	0	0	0	0	0.0001	7.426e-05	0	0
chr21	42848494	42848494	A	C	intronic	TMPRSS2																																rs200615061	0.00139776	0.0002	0.0006	9.677e-05	0.0003	0	0	0.0002	0.0002	0.0011	0.0031
chr21	42848539	42848539	C	G	exonic	TMPRSS2		nonsynonymous SNV	TMPRSS2:NM_001135099:exon8:c.G803C:p.C268S,TMPRSS2:NM_005656:exon8:c.G692C:p.C231S	24.4	4.608	0.617	D	0.002	D	1	D	D	0	D	1	M	3.42	T	-0.3	D	-8.46	D	0.114	D	0.523	0.459	0.984	4.79	4.865	0.927	Peptidase S1\x2c PA clan|Serine proteases\x2c trypsin domain;SRCR-like domain	rs944739499
chr21	42848561	42848562	AG	-	intronic	TMPRSS2																																rs140530035	0.813299	0.9146	0.9059	0.7759	0.66	0.6645	0.9921	0.9848	0.9849	0.95	0.9329
chr21	42851099	42851099	C	A	exonic	TMPRSS2		nonsynonymous SNV	TMPRSS2:NM_001135099:exon7:c.G794T:p.S265I,TMPRSS2:NM_005656:exon7:c.G683T:p.S228I	27.7	5.975	0.821	D	0.003	D	0.994	P	D	0	D	0.992	M	3.165	T	0.58	D	-4.12	T	-0.501	T	0.293	0.24	0.996	4.53	4.318	0.923	Peptidase S1\x2c PA clan|Serine proteases\x2c trypsin domain;SRCR-like domain
chr21	42851134	42851134	G	A	exonic	TMPRSS2		synonymous SNV	TMPRSS2:NM_001135099:exon7:c.C759T:p.A253A,TMPRSS2:NM_005656:exon7:c.C648T:p.A216A																													rs141788162	0.00199681	0.0027	0.0035	0.0024	0.0018	0.003	0.0119	0.004	0.0031	0.0055	0.0005
chr21	42851157	42851157	A	T	exonic	TMPRSS2		nonsynonymous SNV	TMPRSS2:NM_001135099:exon7:c.T736A:p.F246I,TMPRSS2:NM_005656:exon7:c.T625A:p.F209I	23.9	4.235	0.567	D	0.046	P	0.935	P	N	0.022	N	0.999	M	3.185	T	0.46	D	-4.42	T	-0.756	T	0.222	0.252	0.988	5.43	5.204	1.183	Peptidase S1\x2c PA clan|SRCR-like domain;SRCR-like domain	rs150554820	0.000199681	0.0002	0.0005	0	0.0006	0	0	0.0007	0.0004	0.0011	0
chr21	42852435	42852435	G	A	exonic	TMPRSS2		synonymous SNV	TMPRSS2:NM_001135099:exon6:c.C651T:p.Y217Y,TMPRSS2:NM_005656:exon6:c.C540T:p.Y180Y																													rs61735789	0.00379393	0.0117	0.0088	0.0022	0.0081	0	0.0051	0.0135	0.014	0.0056	0.0007
chr21	42852497	42852497	C	T	exonic	TMPRSS2		nonsynonymous SNV	TMPRSS2:NM_001135099:exon6:c.G589A:p.V197M,TMPRSS2:NM_005656:exon6:c.G478A:p.V160M	28.5	6.162	0.85	D	0.019	D	0.999	D	N	0.022	P	0.077	M	3.28	T	-0.75	N	-1.89	T	-1.061	T	0	0.281	0.999	4.23	1.49	0.932	SRCR domain|SRCR-like domain;SRCR-like domain	rs12329760	0.261382	0.2414	0.2502	0.2909	0.1558	0.382	0.3749	0.2315	0.2299	0.2762	0.2448
chr21	42860334	42860334	G	A	exonic	TMPRSS2		synonymous SNV	TMPRSS2:NM_001135099:exon5:c.C543T:p.D181D,TMPRSS2:NM_005656:exon5:c.C432T:p.D144D																													rs372286621	0.000199681	7.7e-05	0.0001	0.0003	0	0.0002	0.0003	0.0002	0.0001	0	6.063e-05
chr21	42861456	42861456	G	A	exonic	TMPRSS2		synonymous SNV	TMPRSS2:NM_001135099:exon4:c.C414T:p.A138A,TMPRSS2:NM_005656:exon4:c.C303T:p.A101A																													rs745767347			4.13e-05	9.653e-05	8.648e-05	0.0001	0	0	0	0	0.0001
chr21	42861463	42861463	G	A	exonic	TMPRSS2		nonsynonymous SNV	TMPRSS2:NM_001135099:exon4:c.C407T:p.A136V,TMPRSS2:NM_005656:exon4:c.C296T:p.A99V	0.015	-1.014	0.031	T	0.369	B	0.062	B	N	0.431	N	1	N	0.055	D	-2.31	N	-0.63	T	-0.771	T	0.405	0.193	0.927	-2.16	-0.036	0.135	Low-density lipoprotein (LDL) receptor class A\x2c conserved site	rs201949634			4.129e-05	9.651e-05	0	0	0	4.507e-05	6.16e-05	0	6.065e-05
chr21	42861474	42861474	G	A	exonic	TMPRSS2		synonymous SNV	TMPRSS2:NM_001135099:exon4:c.C396T:p.L132L,TMPRSS2:NM_005656:exon4:c.C285T:p.L95L																													rs767961525			1.651e-05	0	0	0	0	0	8.796e-06	0	0.0001
chr21	42861487	42861487	A	G	exonic	TMPRSS2		nonsynonymous SNV	TMPRSS2:NM_001135099:exon4:c.T383C:p.L128P,TMPRSS2:NM_005656:exon4:c.T272C:p.L91P	24	4.343	0.582	D	0.002	D	0.999	D	N	0.302	D	0.995	M	2.665	D	-2.5	D	-3.51	D	0.483	D	0.752	0.684	0.998	4.51	4.101	1.199	Low-density lipoprotein (LDL) receptor class A\x2c conserved site	rs147711290			0.0001	0	0.0003	0	0	0.0002	5.278e-05	0	0
chr21	42866232	42866232	G	A	intronic	TMPRSS2																																rs373196115	0.000199681	0.0016	0.002	0.0006	0.0035	0.001	0.0013	0.0022	0.0023	0.0054	0.0013
chr21	42866245	42866245	G	A	intronic	TMPRSS2																																rs750152865			5.84e-05	0	0.0001	0.0004	0	3.515e-05	3.704e-05	0	0
chr21	42866296	42866296	T	C	exonic	TMPRSS2		synonymous SNV	TMPRSS2:NM_001135099:exon3:c.A336G:p.T112T,TMPRSS2:NM_005656:exon3:c.A225G:p.T75T																													rs3787950	0.162939	0.1177	0.1051	0.1988	0.0441	0.153	0.0313	0.0796	0.0775	0.1116	0.195
chr21	42866297	42866297	G	A	exonic	TMPRSS2		nonsynonymous SNV	TMPRSS2:NM_001135099:exon3:c.C335T:p.T112I,TMPRSS2:NM_005656:exon3:c.C224T:p.T75I	4.784	0.21	0.114	T	0.108	B	0.061	B	N	0.291	N	1	L	1.865	D	-2.29	N	-2.3	T	-0.701	T	0.331	0.204	0.722	2.45	0.251	0.057	.	rs61735793	0.00259585	0.005	0.007	0.0018	0.0021	0	0.0103	0.0099	0.0101	0.0078	0.0044
chr21	42866328	42866328	C	T	exonic	TMPRSS2		nonsynonymous SNV	TMPRSS2:NM_001135099:exon3:c.G304A:p.V102I,TMPRSS2:NM_005656:exon3:c.G193A:p.V65I	0.057	-0.744	0.043	T	0.956	B	0.013	B	N	0.779	N	1	N	0.345	D	-2.3	N	-0.24	T	-0.814	T	0.341	0.123	0.806	-5.69	-1.541	-0.669	.	rs150389990		0.0003	0.0001	0	0	0	0	0.0002	0.0002	0	0
chr21	42866329	42866329	G	A	exonic	TMPRSS2		synonymous SNV	TMPRSS2:NM_001135099:exon3:c.C303T:p.V101V,TMPRSS2:NM_005656:exon3:c.C192T:p.V64V																													rs372804318		0.0002	0.0004	9.63e-05	0	0	0	0.0006	8.874e-05	0	0
chr21	42866332	42866332	G	A	exonic	TMPRSS2		synonymous SNV	TMPRSS2:NM_001135099:exon3:c.C300T:p.P100P,TMPRSS2:NM_005656:exon3:c.C189T:p.P63P																													rs61735792	0.00479233	0.0107	0.0104	0.0031	0.0123	0.0001	0.0179	0.0134	0.0141	0.0188	0.0032
chr21	42866338	42866338	G	A	exonic	TMPRSS2		synonymous SNV	TMPRSS2:NM_001135099:exon3:c.C294T:p.S98S,TMPRSS2:NM_005656:exon3:c.C183T:p.S61S
chr21	42866388	42866388	A	C	exonic	TMPRSS2		nonsynonymous SNV	TMPRSS2:NM_001135099:exon3:c.T244G:p.Y82D,TMPRSS2:NM_005656:exon3:c.T133G:p.Y45D	23.6	4.003	0.538	T	0.066	D	0.984	P	N	0.429	D	0.991	M	2.615	T	2	D	-4.14	T	-1.111	T	0.073	0.15	0.989	4.92	0.843	1.088	.	rs201679623	0.000998403		0.0005	0	8.642e-05	0.0062	0	0	0	0	6.057e-05
chr21	42866399	42866399	G	A	exonic	TMPRSS2		nonsynonymous SNV	TMPRSS2:NM_001135099:exon3:c.C233T:p.P78L,TMPRSS2:NM_005656:exon3:c.C122T:p.P41L	22.9	3.374	0.464	D	0.035	D	0.998	P	N	0.531	N	1	M	2.76	T	1.85	D	-4.04	T	-1.044	T	0.079	0.211	0.997	4.02	2.184	0.953	.	rs138651919	0.000798722	0.0004	0.0003	0.0002	0.0003	0.0002	0	0.0004	0.0005	0	0.0001
chr21	42866410	42866410	G	A	exonic	TMPRSS2		synonymous SNV	TMPRSS2:NM_001135099:exon3:c.C222T:p.Y74Y,TMPRSS2:NM_005656:exon3:c.C111T:p.Y37Y																													rs187460831	0.000199681	7.7e-05	9.886e-05	9.612e-05	0	0.0012	0	1.499e-05	8.796e-06	0	0
chr21	42866422	42866422	G	A	exonic	TMPRSS2		synonymous SNV	TMPRSS2:NM_001135099:exon3:c.C210T:p.V70V,TMPRSS2:NM_005656:exon3:c.C99T:p.V33V																													rs199824558	0.000998403	0.0002	0.0017	0.0005	0.0012	0	0	0.0006	0.0004	0.0011	0.0087
chr21	42866439	42866439	C	T	exonic	TMPRSS2		nonsynonymous SNV	TMPRSS2:NM_001135099:exon3:c.G193A:p.A65T,TMPRSS2:NM_005656:exon3:c.G82A:p.A28T	0.457	-0.37	0.064	T	0.42	B	0.231	B	N	0.531	N	1	L	1.59	T	2.01	N	-0.27	T	-1.007	T	0.038	0.032	0.878	-0.184	-0.796	-1.089	.	rs61735791	0.000998403	0.0022	0.0016	0.001	0.0009	0.0016	0.0002	0.0022	0.0028	0.0011	0.0004
chr21	42866530	42866530	T	-	intronic	TMPRSS2																																rs564806692	0.00119808	8e-05	0.0008	0	0.0005	0	0	0.0002	0.0002	0.007	0.0046
chr21	42866530	42866530	T	A	intronic	TMPRSS2
chr21	42866553	42866553	T	C	intronic	TMPRSS2																																rs368773451		0.001	0.0027	0.0001	0.0007	0	0.0116	0.0036	0.0023	0.0025	6.709e-05
chr21	42866644	42866644	G	A	intronic	TMPRSS2																																rs368625065		0.0002	0.0005	0	0	0	0	0.0014	6.835e-05	0	0
chr21	42879806	42879806	A	G	intronic	TMPRSS2																																rs574238899	0.000399361
chr21	42879846	42879846	G	T	intronic	TMPRSS2
chr21	42879909	42879909	C	A	exonic	TMPRSS2		nonsynonymous SNV	TMPRSS2:NM_001135099:exon1:c.G23T:p.G8V	11.05	1.07	0.197	T	0.121	B	0.386	B	.	.	P	1	.	.	D	-2.45	N	0.22	T	-1.06	T	0	0.197	0.844	1.73	-0.34	0.037	.	rs75603675	0.24381		0.3575	0.3947	0.4167	0.0128	.	0.4511	0.4312	0.3833	0.3289
chr21	42879910	42879910	C	G	exonic	TMPRSS2		nonsynonymous SNV	TMPRSS2:NM_001135099:exon1:c.G22C:p.G8R	14.18	1.66	0.261	T	0.195	B	0.009	B	.	.	N	1	.	.	D	-2.46	N	0.01	T	-0.808	T	0.32	0.137	0.889	-1.33	-0.955	0.035	.	rs200291871	0.00179712		0.0033	0	0	0	.	0.0129	0.011	0.0208	0
chr21	42879928	42879928	G	C	exonic	TMPRSS2		nonsynonymous SNV	TMPRSS2:NM_001135099:exon1:c.C4G:p.P2A	9.052	0.735	0.164	D	0	P	0.618	B	.	.	N	1	.	.	D	-2.29	N	0.29	T	-0.761	T	0.293	0.228	0.956	1.53	-0.378	-0.884	.
[truncated: 22 more columns]
