# Supplementary material for: Protective Role of a TMPRSS2 Variant on Severe COVID-19 Outcome in Young Males and Elderly Women
Source: Genes (Basel). 2021 Apr 19;12(4):596. doi: 10.3390/genes12040596 (PMC8073081; doi:10.3390/genes12040596)
Supplement: Supplementary file 1 [file genes-12-00596-s001.zip › Supplementary materials/S3 extra_tabs_other_muts.xlsx]

## Sheet: Sheet1
	mild	severe	Total												mild	severe	Total					OR	Low	High	pval
Wild Type	469	672	1141					OR	Low	High	pval			Wild Type	378	545	923			Effect of	T112T	0.935676	0.70477	1.24224	0.645619
Y217Y	15	16	31			Effect of	Y217Y	0.744444	0.364464	1.52058	0.416456			T112T	106	143	249
Total	484	688	1172											Total	484	688	1172
	mild	severe	Total					OR	Low	High	pval				mild	severe	Total					OR	Low	High	pval
Wild Type	466	671	1137			Effect of	P100P	0.655903	0.334521	1.28604	0.216469			Wild Type	165	238	403			Effect of	G8V	0.987746	0.771135	1.2652	0.92224
P100P	18	17	35											G8V	299	426	725
Total	484	688	1172											Total	464	664	1128
	mild	severe	Total					OR	Low	High	pval				mild	severe	Total					OR	Low	High	pval
Wild Type	455	645	1100			Effect of	G422G	1.04598	0.643359	1.70055	0.856137			Wild Type	114	147	261			Effect of	I293I	1.13183	0.857064	1.49467	0.382618
G422G	29	43	72											I293I	370	540	910
Total	484	688	1172											Total	484	687	1171
	mild	severe	Total					OR	Low	High	pval
Wild Type	0	2	2			Effect of	intronic	0	0	NaN	0.232515
intronic	461	646	1107
Total	461	648	1109
