# Supplementary material for: Protective Role of a TMPRSS2 Variant on Severe COVID-19 Outcome in Young Males and Elderly Women
Source: Genes (Basel). 2021 Apr 19;12(4):596. doi: 10.3390/genes12040596 (PMC8073081; doi:10.3390/genes12040596)
Supplement: Supplementary file 1 [file genes-12-00596-s001.zip › Supplementary materials/S4 extra_tabs_non_significant.xlsx]

## Sheet: Sheet 1
Male, Old	(Age > 60)				Male, Old	(Age > 60)
	Mild	Severe	marginal_rows		OR	low.CI	High.CI	pval
Wild Type	41	170	211		1.09164	0.597542	1.9943	0.775464
Val197Met	19	86	105
marginal_cols	60	256	316
Female, Young	(Age < 58)				Female, Young	(Age < 58)
	Mild	Severe	marginal_rows		OR	low.CI	High.CI	pval
Wild Type	133	41	174		0.926829	0.504658	1.70217	0.806436
Val197Met	70	20	90
marginal_cols	203	61	264
