# Supplementary material for: Protective Role of a TMPRSS2 Variant on Severe COVID-19 Outcome in Young Males and Elderly Women
Source: Genes (Basel). 2021 Apr 19;12(4):596. doi: 10.3390/genes12040596 (PMC8073081; doi:10.3390/genes12040596)
Supplement: Supplementary file 1 [file genes-12-00596-s001.zip › Supplementary materials/S5 extra_clinical data.xlsx]

## Sheet: join_neworder
Sample ID	Gender (M=0, F=1)	Age	Clinical Category ( 4=intubation, 3=CPAP/BiPAP; 2=Oxygen therapy; 1=no Oxygen therapy; 0=not hospitalized)	TMPRSS2_Val197Met	Clinical known co-morbidities	comorbidity_coded (1 = any comorbidity, 0 = none)
1	1	82	3	0	None	0
2	0	79	4	0	None	0
3	1	62	4	0	Diabetes Mellitus	1
4	0	88	3	0	Cancer, kidney failure, FA	1
5	0	72	1	1	Hypertension	1
6	0	70	3	0	Cancer, Diabetes Mellitus type 2, cerebral ischemia	1
7	1	51	4	1	Diabetes Mellitus type 2	1
8	0	71	2	0	Alzheimer disease, Hypertension, FA	1
9	1	50	1	0	Asthma, hypertension	1
10	0	48	3	0	Neurological Disease	1
11	0	64	1	1	Congestive heart failure, hypertension	1
12	1	71	3	0	colon diverticulosis, subarachnoid hemorrhage, hepatitis B	1
13	1	39	1	0	Hashimoto thyroiditis, past pulmonary thromboembolism during estrogen-progestagen therapy	1
14	0	84	3	0	hypertension, FA, Kidney failure	1
15	0	89	3	0	hypertension,chronic anemia, kidney failure	1
16	1	87	3	0	neurological disease	1
17	0	75	3	0	Kidney failure, Congestive heart failure, Diabetes Mellitus type 2	1
18	0	69	4	0	Hypertension, Kidney failure, COLD	1
19	1	57	1	1	psychiatric desease, Hypothyroidism, cancer, diabetes mellitus type 2	1
20	0	66	4	1	FAP	1
21	1	62	3	0	Hypertension	1
22	1	81	2	0	Hypertension, Neurological disease, FA	1
23	1	79	2	0	Hypertension, Neurological disease	1
24	1	80	2	0	Hypertension, Neurological disease, FAP, diabetes mellitus	1
25	0	66	2	0	hypertension, obesity	1
26	1	41	4	1	None	0
27	1	46	0	1	None	0
28	1	46	0	0	None	0
29	1	29	0	1	Congestive Heart Failure	1
30	1	63	1	0	None	0
31	1	62	1	0	Inflammatory disease	1
32	0	62	1	1	None	0
33	0	84	2	0	Neurological disease	1
34	1	89	3	0	Congestive Heart Failure, Kidney failure, Neurological disease	1
35	0	74	2	0	Inflammatory disease	1
36	1	91	3	1	Neurological disease, Kidney failure	1
37	1	69	2	0	Asthma, COLD	1
38	1	73	2	0	Cancer	1
39	1	85	3	0	Inflammatory disease, Neurological disease, Diabetes Mellitus	1
40	1	88	2	0	Inflammatory disease	1
41	0	71	2	1	Cancer, Kidney failure	1
42	0	89	3	1	Asthma, Kidney failure	1
43	0	48	2	0	None	0
44	1	76	2	0	Hypertension, obesity, right knee prosthesis	1
45	1	78	1	1	Diabetes, kidney failure, protein in the blood followed by hematology, hypertension	1
46	0	59	3	0	Diabetes Mellitus, diabetic neuropathy with transmetarsal amputation, bilateral fachiectomy, left hernioplasty, diabetic retinopathy	1
47	0	68	2	1	hypertension, Cataract Intervention	1
48	1	76	1	0	Hypothyroidism, chronic gastritis	1
49	1	65	1	1	Hypertension, hypercholesterolemia	1
50	0	56	3	0	Kidney failure, hypertension, focal glomerulonephritis	1
51	1	71	2	0	Hypertension, Sepsis in the process of E. Coli colangitis,Intercurrent anemia with inflammatory etiology, moderate mitral failure, cholecystectomy	1
52	0	78	2	0	Hypercholesterolemia, Hypertension	1
53	1	71	3	0	None	0
54	0	40	3	0	None	0
55	0	64	3	0	None	0
56	0	55	3	0	None	0
57	0	33	4	0	None	0
58	1	39	3	1	Hypothirodism	1
59	1	45	3	1	Asthma	1
60	0	55	3	0	Diabetes	1
61	0	61	3	0	None	0
62	0	60	2	1	IMA	1
63	1	47	2	0	None	0
64	1	58	2	0	None	0
65	0	61	2	0	Asthma	1
66	0	49	4	0	Follicular lymphoma	1
67	0	60	4	1	None	0
68	1	43	2	0	None	0
69	1	66	2	0	Hypothyroidism and hypoparathyroidism after total thyroidectomy for Basedow disease, Fibromyalgia, IRC, hypertension, Dyslipidemia, Depressive snd	1
70	0	80	2	0	IMA	1
71	0	32	2	1	None	0
72	0	71	2	0	None	0
73	0	70	2	0	ischemic heart disease, bilateral iliac aorta stenosis	1
74	0	51	2	0	Hypertension, cancer	1
75	0	57	2	0	HIV, cancer	1
76	0	62	2	0	None	0
77	1	66	2	0	HBV	1
78	1	61	2	0	Asthma	1
79	0	52	2	0	None	0
80	0	66	3	1	Arrhythmia	1
81	1	62	2	0	Chronic ischemic heart disease, myocardial infar heart attack, paroxystic atrial fibrillation, hypertension, secondary global hypotens matter, arthritis, diabetes mellitus	1
82	1	60	2	1	Hyperthyroidism, hypertension, cholecystectomy for calculus, high blood pressure, polyps removal	1
83	0	83	2	0	Diabetes Mellitus	1
84	1	62	3	0	Asthma	1
85	0	75	2	1	Diabetes Mellitus, Congestive Heart Failure, COLD (chronic obstructive lung disease)	1
86	1	72	2	0	None	0
87	1	60	2	1	None	0
88	0	70	2	0	None	0
89	0	56	2	0	Hypertension	1
90	0	32	4	0	None	0
91	1	58	2	1	Hypertension	1
92	0	47	3	1	Hypertension	1
93	1	52	2	1	None	0
94	0	55	3	0	None	0
95	0	54	2	0	Spondylitis, hypertension, raynaud's disease	1
96	0	66	2	1	Hypertension	1
97	0	48	2	0	None	0
98	1	56	2	1	Diabetes Mellitus, Hypertension	1
99	0	53	2	0	None	0
100	0	72	2	0	reumathoid artritis	1
101	1	63	2	0	High transaminases	1
102	0	66	2	1	None	0
103	0	26	2	1	None	0
104	0	81	1	0	Cognitive decay in chronic vascular encephalopathy, IMA, Brain Stroke, Hypertension, Diverticulosis, IPB	1
105	1	53	2	1	Asthma	1
106	0	65	3	1	Autoimmune hepatitis, autoimmune polyghiandol syndrome, previous autoimmune thyroid	1
107	1	54	2	0	lynphoma, hypertension	1
108	1	63	2	0	hypertension	1
109	1	50	2	0	hypertension, polycystic ovary	1
110	0	54	2	1	N/A	0
111	0	76	1	0	hypertension, diabetes mellitus, cancers, hepatic steatosis	1
112	1	63	2	0	hypertension	1
113	0	66	2	1	None	0
114	0	46	4	0	None	0
115	1	48	2	0	tiroidectomy, stroke	1
116	0	62	2	0	Kidney failure	1
117	0	70	1	0	hepatic tx	1
118	0	64	2	1	hypertension, hypercolesterolemia	1
119	1	38	2	0	migraine, tumor, aneurysm	1
120	0	34	3	1	None	0
121	1	46	1	1	None	0
122	1	65	2	0	None	0
123	1	39	1	1	Superventricular paroxystic tachycardia, pituitary adenoma	1
124	0	69	1	0	HBV inactive carrier, right hip replacement, lung cancer in follow-up, hypertension, obesity	1
125	1	69	2	0	None	0
126	0	50	2	0	None	0
127	0	70	2	0	Hypertension, high cholesterol, gastritis	1
128	1	80	2	0	hypertension, Mediterranean anemia	1
129	1	31	2	1	None	0
130	1	67	3	0	Hypertension, Sjogren syndrome, Diabetes Mellitus	1
131	0	66	2	0	Hypertension, Dyslipidemia	1
132	0	63	2	0	hypertension, hypercholesterolemia	1
133	1	51	4	1	asthma, hypertension, cutaneous vasculitis	1
134	0	65	2	0	Kidney Tx, Hypertension, Chronic Kidney Failure, Diabetes Mellitus, Bilateral Neurosensory Hearing Loss, Pulmonary Embolism, Pielostomy	1
135	0	76	1	0	Lung cancer	1
136	0	43	0	1	None	0
137	1	57	0	0	None	0
138	0	52	0	0	Hypertension, Hypothyroidism, colon diverticulosis	1
139	0	28	0	0	None	0
140	0	57	3	0	Dyslipidemia, Asthma	1
141	0	39	0	0	None	0
142	1	19	0	0	None	0
143	1	52	0	1	None	0
144	0	58	0	0	None	0
145	1	54	0	1	Hypertension	1
146	0	59	0	0	None	0
147	1	37	0	0	Bipolarism	1
148	0	37	0	0	None	0
149	1	38	0	0	None	0
150	0	62	4	0	Colon Cancer	1
151	0	60	3	1	Leukemia (BPDCN)	1
152	0	69	4	0	N/A	0
153	1	91	2	1	Breast Cancer	1
154	0	90	1	0	Neurological disease, prostate hypertrophy	1
155	1	90	2	0	Inflammatory disease	1
156	1	66	4	0	Diabetes Mellitus	1
157	0	78	1	1	Prostate hypertrophy, hypertension, obstructive arterial disease	1
158	1	86	2	0	Neurological disease, kidney failure	1
159	0	84	2	0	Diabetes mellitus, hypertension, stroke, HCV	1
160	0	86	2	0	None	0
161	1	88	1	0	Cervix Cancer	1
162	1	70	1	0	Diabetes mellitus, kidney failure, COLD, schizofrenia, obesity, alcohol liver disease	1
163	1	86	1	1	Congestive heart failure, colon cancer	1
164	1	89	1	1	Inflammatory disease, COLD	1
165	1	67	2	1	Obesity, Psichiatric Disorder	1
166	1	70	4	1	Breast Cancer, Asthma	1
167	1	66	2	0	None	0
168	0	65	1	0	Diabetes mellitus	1
169	1	36	2	0	None	0
170	1	58	1	1	Chron	1
171	1	53	1	0	None	0
172	1	58	2	0	None	0
173	0	60	2	0	Hypertension	1
174	1	33	1	0	None	0
175	0	73	2	0	None	0
176	0	70	2	0	Diabetes mellitus, kidney failure	1
177	0	47	2	1	None	0
178	0	72	2	0	Diabetes mellitus	1
179	0	57	2	1	None	0
180	0	65	2	1	Diabetes mellitus, Previous HBV infection, Hypertension, Acute myocardial infarction	1
181	0	71	3	0	Bone marrow transplant	1
182	0	65	2	1	None	0
183	0	55	2	0	None	0
184	0	60	4	1	Kidney transplant	1
185	1	60	2	1	Breast Cancer, Diabetes Mellitus, Hypothyroidism, Obesity, Dyslipidemia	1
186	1	48	1	1	Non-Hodgkin lymphoma, Bone marrow transplant, leiomioma	1
187	1	64	2	1	Hypertension	1
188	1	62	1	0	None	0
189	1	60	0	0	Asthma	1
190	0	74	2	1	Atrial Fibrillation, Diabetes Mellitus	1
191	1	62	0	0	Inflammatory disease	1
192	0	46	0	1	Inflammatory disease	1
193	1	54	0	0	N/A	0
194	0	65	1	0	Bronchiectasis	1
195	0	50	0	0	Inflammatory disease	1
196	1	59	0	1	N/A	0
197	1	46	0	0	None	0
198	1	57	0	1	None	0
199	1	98	2	0	Breast Cancer, Hypertension, Hypothyroidism	1
200	0	49	0	1	Asthma	1
201	1	55	0	1	None	0
202	1	44	0	1	None	0
203	0	81	2	0	Hypertension	1
204	1	65	0	1	Diabetes Mellitus	1
205	1	48	0	1	None	0
206	1	52	0	0	Liver disease	1
207	0	74	1	0	Prostate Cancer, Melanoma, Basal cell carcinoma	1
208	1	45	0	0	N/A	0
209	1	39	0	0	None	0
210	1	46	0	0	None	0
211	1	41	0	0	None	0
212	1	87	2	0	Hypertension	1
213	0	27	0	0	None	0
214	0	50	0	0	None	0
215	1	46	0	0	None	0
216	0	51	3	1	None	0
217	1	50	0	0	None	0
218	1	77	0	1	breast cancer	1
219	1	50	0	1	None	0
220	1	62	2	0	Chronic obstructive pulmonary disease (COPD)	1
221	1	43	0	1	None	0
222	0	44	0	1	None	0
223	1	61	0	1	Sarcoidosis	1
224	0	46	0	0	None	0
225	1	60	3	0	Congenital Rickets	1
226	1	57	0	0	None	0
227	1	62	0	0	None	0
228	0	62	0	1	Depression, Hypertension	1
229	1	53	0	0	Diabetes Mellitus2, Hypothyroidism	1
230	0	91	2	0	Cutaneous squamous cell carcinoma of the left ear, Hypertension, Atrial Fibrillation, Congestive Heart Failure	1
231	1	51	0	0	None	0
232	0	34	0	0	None	0
233	1	55	0	0	Hypertension,Hypercolesterolemia	1
234	0	60	0	1	None	0
235	0	46	0	0	None	0
236	1	38	0	1	Acustic neurinoma	1
237	0	31	1	0	-	0
238	0	67	1	0	N/A	0
239	1	76	2	0	lymphoma, splenectomy, osteoporosis	1
240	1	46	1	1	N/A	0
241	0	55	4	0	Obesity	1
242	1	83	2	1	N/A	0
243	0	85	2	0	N/A	0
244	0	74	2	0	N/A	0
245	0	58	4	0	Hypertension	1
246	1	69	4	0	Diabetes Mellitus	1
247	0	30	4	0	None	0
248	1	58	4	0	Hypertiroidism	1
249	0	46	4	0	N/A	0
250	0	65	4	1	Hypertension, Obesity, Asthma	1
251	0	79	4	0	Diabetes Mellitus, Hypertension, COLD, AF	1
252	0	66	4	0	OSAS, Bening prostatic hypertrophy	1
253	0	77	2	1	Atrial fibrillation, TIA, Hypertension, Vasovagal Syncope, Cancer	1
254	0	70	4	1	AMI, Hypertension	1
255	0	62	4	0	None	0
256	1	75	4	0	Hypertension	1
257	0	56	2	0	N/A	0
258	0	63	4	1	HIV	1
259	0	66	4	1	Hypertension, Liver transplant for HCV	1
260	0	58	4	0	Hypertension	1
261	0	62	0	1	N/A	0
262	0	60	0	0	N/A	0
263	1	50	0	0	N/A	0
264	1	44	0	1	N/A	0
265	1	60	0	0	N/A	0
266	1	28	0	1	N/A	0
267	1	33	0	1	prostate cancer	1
268	1	56	0	0	N/A	0
269	0	56	0	0	N/A	0
270	1	40	0	1	N/A	0
271	1	26	0	0	N/A	0
272	1	34	0	0	N/A	0
273	1	30	0	1	N/A	0
274	0	45	0	0	N/A	0
275	1	44	0	1	N/A	0
276	1	59	0	0	N/A	0
277	0	58	0	0	N/A	0
278	0	60	0	1	N/A	0
279	1	60	0	1	N/A	0
280	1	47	0	0	N/A	0
281	0	47	0	1	N/A	0
282	0	52	0	0	N/A	0
283	0	33	1	1	Hypothyroidism, Deafness	1
284	1	64	0	0	pregressa HCV, tiroidite autoimmune, sjogren, ipertensione, glaucoma, epilessia	1
285	1	40	0	0	None	0
286	0	39	0	0	None	0
287	1	33	0	0	None	0
288	0	79	0	1	prostate cancer	0
289	1	72	0	0	None	0
290	0	72	0	1	prostate cancer	1
291	0	21	0	0	Diabetes Mellitus1, mild ID	0
292	0	27	0	0	None	0
293	1	48	2	1	Kidney failure, Breast Cancer, Hypertension, Diabetes Mellitus	1
294	0	38	3	0	None	0
295	0	68	4	0	Congestive Heart Failure, Hypertension	1
296	0	32	3	0	None	0
297	0	65	2	0	Diabetes Mellitus, Atral fibrillation, Dyslipidemia, Hypertension	1
298	0	31	1	1	None	0
299	0	38	2	0	Asthma	1
300	1	34	1	1	None	0
301	0	81	2	0	Kidney failure, HCV	1
302	1	25	1	1	POS, psychiatric disorder	1
303	0	64	2	1	HCV, Immunodeficiency	1
304	0	49	2	0	Diabetes Mellitus	1
305	0	23	1	0	Asthma	1
306	1	26	1	1	Emicrania, Mitral prolapse	1
307	0	67	2	0	diabetes, hypertension	1
308	1	63	2	1	previous cardiac ablation	1
309	1	71	1	0	Hypertension, Myeloid Leukemia, Hypercholesterolemia, Diabetes Mellitus, Cancer	1
310	0	81	2	1	atrial fibrillation, thyroid disease, bpco, ischemic cardiomyopathy, pacemaker, diabetes, cancer	1
311	0	76	1	0	Hypertension, Cancer	1
312	0	79	2	1	Hypertension, Atrial fibrillation, Ischemic heart disease, PTA for lower extremity arterial insufficiency	1
313	0	74	1	0	Hypertension, hepatopathy (related HCV/HBV); myelopathy, PTCA	1
314	1	81	2	0	Atrial fibrillation, Revascularized ischemic heart disease, Chronic renal failure	1
315	1	59	1	0	leukoencephalopathy	1
316	1	81	2	0	None	0
317	0	64	1	0	None	0
318	0	68	2	0	Kidney failure, Asthma, Hypothyroidism	1
319	1	89	2	0	Hypertension, Ischemic Heart Disease	1
320	1	84	2	1	Diabetes, hypertension, Parkinson disease, dyslipidemia,	1
321	1	95	2	1	Diabetes, hypertension, Alzheimer disease, cardiopathy	1
322	1	77	2	0	Vasculopathy, hypertension, diabetes	1
323	0	38	0	0	None	0
324	0	52	2	0	Ischemic cardiopathy	1
325	0	51	2	0	N/A	0
326	0	56	2	0	N/A	0
327	0	70	2	0	Diabetes	1
328	0	46	3	0	None	0
329	0	48	1	0	None	0
330	0	73	1	1	AMI	1
331	0	53	2	0	None	0
332	1	51	1	0	None	0
333	0	58	1	1	None	0
334	0	53	3	0	Diabetes Mellitus, Kidney failure, Hypothyroidism	1
335	1	59	2	1	Hypertension, Cushing disease	1
336	1	66	2	0	Hypertension, Emphysema	1
337	0	46	3	0	Asplenia	1
338	0	48	3	0	N/A	0
339	1	38	2	0	N/A	0
340	0	71	3	0	Hypertension	1
341	0	75	2	1	Cardiovascular disease	1
342	0	67	3	0	Diabetes, Hypertension, Hypercholesterolemia	1
343	0	57	2	1	Hypertension	1
344	0	50	3	0	N/A	0
345	0	55	2	0	N/A	0
346	1	46	1	1	None	0
347	0	75	3	1	N/A	0
348	1	73	2	1	Colic Polyposis, papilomatosis, Hypertension, Asthma	1
349	0	86	2	1	Ischemic cardiopathy, Atrial fibrillation, Stroke, Hypercholesterolemia, Hypertension	1
350	1	86	2	0	Ischemic cardiopathy, Atrial fibrillation, COLD, Hypertension, Kidney failure, Obesity, Atherosclerosis	1
351	0	51	1	0	Hypertension, Obesity	1
352	0	60	2	0	Hypertension	1
353	1	49	1	0	None	0
354	1	78	2	0	N/A	0
355	0	73	2	1	Hypertension	1
356	0	56	1	0	None	0
357	0	56	3	0	N/A	0
358	1	61	2	0	Allergic rinhitis	1
359	1	50	2	0	Asthma	1
360	0	67	2	0	None	0
361	0	73	2	0	N/A	0
362	0	65	3	0	Diabetes mellitus, Obesity, Hypertransaminasemia	1
363	0	56	2	0	Emphisema	1
364	0	56	3	0	Hypertension	1
365	0	65	2	0	Hypertension, HCV	1
366	0	47	1	0	None	0
367	0	55	1	0	None	0
368	0	48	3	0	N/A	0
369	0	40	3	0	N/A	0
370	0	63	3	1	Benign prostatic hypertrophy	1
371	1	50	1	0	POF	1
372	1	56	1	0	Neurological disease, Hashimoto thyroiditis	1
373	1	78	2	1	Cardiopathy, COLD, Hypertension, Hypothyroidism, Meningioma	1
374	0	50	0	1	None	0
375	0	60	2	0	Diabetes, pancreas cancer, epilepsy, COLD, asthma	1
376	0	28	1	0	Multiple Sclerosis	1
377	1	52	3	0	Mood disorder	1
378	0	48	1	0	None	0
379	0	68	2	0	Diabetes, Hypertension	1
380	0	55	4	1	Hypertension, Ictus Cerebri	1
381	0	60	1	0	Hypertension	1
382	0	64	2	1	Diabets, Asthma , Hypercholesterolemia	1
383	0	69	2	0	None	0
384	1	58	2	0	Hypothriroidism	1
385	0	48	3	0	N/A	0
386	0	46	1	0	None	0
387	0	20	2	0	N/A	0
388	1	56	1	0	Diabetes Mellitus, lung fibrosis, hypertension, obesity, thyroid cancer	1
389	1	53	3	1	N/A	0
390	1	40	0	0	Hypothriroidism	1
391	0	70	3	0	Hypertension	1
392	1	44	0	0	Diabetes mellitus, GH Deficit	1
393	1	48	0	0	None	0
394	0	82	3	1	Hypertension, Ischemic cardiopathy, TBC	1
395	0	62	2	0	Hypercholesterolemia	1
396	0	38	1	0	Asthma	1
397	1	54	1	0	Thyroiditis	1
398	0	45	0	0	None	0
399	0	44	2	0	N/A	0
400	1	52	0	0	Hypothriroidism	1
401	0	42	1	0	None	0
402	0	78	3	0	Hypertension, COLD, Astma, Obesity	1
403	0	69	2	0	Melanoma	1
404	0	55	1	0	None	0
405	1	68	3	0	Breast Cancer, Diabetes Mellitus, Hypertension	1
406	1	72	2	0	Hypertension, colon cancer, COLD	1
407	1	42	2	0	None	0
408	1	53	0	0	Diabetes, Hypothyroidism	1
409	1	71	3	0	Osteoporosis	1
410	0	74	1	0	IMA, Hypertension,Parkinson	1
411	1	52	2	0	None	0
412	1	58	0	0	None	0
413	0	45	0	0	None	0
414	1	45	0	0	None	0
415	0	48	0	1	None	0
416	1	56	0	0	IPNM	1
417	1	69	0	1	None	0
418	0	80	0	0	None	0
419	0	64	0	0	Hypertension	1
420	0	18	0	0	None	0
421	0	50	0	1	None	0
422	1	81	0	0	Diabetes Mellitus	1
423	1	59	0	1	Hypothyroidism	0
424	0	35	0	0	None	0
425	0	65	0	0	None	0
426	0	45	0	0	None	0
427	0	41	0	1	None	0
428	1	33	0	1	None	0
429	1	47	0	1	None	0
430	0	49	0	0	None	0
431	0	60	0	0	hepatocarcinoma	1
432	0	39	0	0	None	0
433	1	50	0	0	None	0
434	0	42	0	1	None	0
435	0	63	0	0	None	0
436	1	61	0	0	Hypothyroidism	1
437	1	75	0	0	None	0
438	0	50	0	0	None	0
439	1	47	0	0	None	0
440	1	48	0	0	None	0
441	0	47	0	1	None	0
442	1	39	0	0	None	0
443	1	51	0	0	None	0
444	1	70	0	1	None	0
445	1	45	0	0	Asthma	1
446	0	50	0	0	None	0
447	0	53	0	1	hypertension	1
448	1	28	0	0	None	0
449	1	44	0	0	None	0
450	1	77	2	0	Hypertension, Diabetes mellitus	1
451	0	52	0	0	None	0
452	1	45	0	0	None	0
453	0	47	0	0	None	0
454	1	33	0	0	None	0
455	0	52	2	0	None	0
456	0	48	2	0	S. Sjogren	1
457	0	72	3	0	Hypertension, polyglobulia	1
458	1	77	3	0	Neurological disease, Hypertension, Cancer	1
459	0	36	3	0	Asthma	1
460	1	57	4	0	Asthma, Hypothroidism	1
461	0	50	1	1	SAD	1
462	0	55	2	0	None	0
463	0	67	2	0	hypertension, Diabetes Mellitus	1
464	0	79	2	0	FA, hypertension, Beta-talassemia minor, M. Gilbert, Congestive Heart Failure	1
465	0	77	3	1	diverticulosis	1
466	0	75	2	0	prostatic hypertrophy, left hip prosthesis	1
467	0	75	2	0	Hypertension	1
468	1	73	2	0	Diabetes, Hypertension	1
469	1	50	0	0	alopecia e POS	0
470	0	73	1	0	None	0
471	1	45	0	0	N/A	0
472	0	50	0	0	N/A	0
473	1	39	0	1	N/A	0
474	1	46	0	0	N/A	0
475	1	54	0	0	N/A	0
476	1	56	0	0	N/A	0
477	1	51	0	1	N/A	0
478	1	49	0	1	N/A	0
479	1	35	0	0	N/A	0
480	0	28	0	0	N/A	0
481	1	43	0	1	N/A	0
482	1	52	0	0	N/A	0
483	1	57	0	1	N/A	0
484	0	37	0	1	N/A	0
485	1	48	0	1	N/A	0
486	1	44	0	1	N/A	0
487	1	53	0	1	N/A	0
488	1	56	0	1	N/A	0
489	1	46	0	0	N/A	0
490	0	41	0	0	N/A	0
491	1	39	0	0	None	0
492	1	42	0	1	None	0
493	1	38	0	0	None	0
494	1	53	0	0	None	0
495	1	51	0	0	None	0
496	0	46	0	0	None	0
497	0	34	0	1	None	0
498	0	44	0	0	None	0
499	0	62	0	0	None	0
500	1	40	0	0	None	0
501	1	46	0	1	None	0
502	0	27	0	0	N/A	0
503	0	32	3	1	N/A	0
504	1	43	0	0	None	0
505	0	44	0	0	None	0
506	1	49	0	0	reumathoid artritis, Hypothyroidism	1
507	1	47	0	0	hypertension, gastritis, TIA	1
508	1	49	0	1	None	0
509	0	49	0	1	None	0
510	1	53	0	0	gastrite autoimmune e tiroidite di hashimoto	1
511	0	50	0	1	None	0
512	1	47	0	0	None	0
513	0	48	0	1	Hypertension	1
514	0	31	0	1	Brugada syndrome	1
515	0	35	0	0	None	0
516	1	28	0	0	None	0
517	1	46	0	0	Hypothyroidism	1
518	0	55	2	1	None	0
519	1	36	0	1	piastrinosis and chronic leucocytosis	1
520	1	42	0	0	glaucoma, anemia sideropenica	1
521	1	40	0	1	LNH	1
522	0	54	2	0	None	0
523	0	32	0	0	None	0
524	0	59	2	0	None	0
525	0	65	1	1	None	0
526	1	46	0	1	None	0
527	0	71	0	1	None	0
528	1	49	0	1	None	0
529	1	44	0	1	None	0
530	0	31	0	1	None	0
531	0	32	0	0	None	0
532	1	31	0	0	None	0
533	1	44	0	1	None	0
534	1	50	0	1	hypertension	1
535	0	51	0	0	None	0
536	1	44	0	0	None	0
537	0	44	0	0	None	0
538	0	56	2	1	None	0
539	1	30	1	0	None	1
540	0	72	2	0	Hypertension, IRC for Wegener syndrome, atrial fibrillation, ischemic heart disease, AOCP, MGUS	1
541	1	50	1	0	Asthma, Hypertension, Hypothroidism	1
542	0	69	4	1	None	0
543	1	46	4	0	COLD, Obesity	1
544	1	52	1	0	Congestive Heart Failure, Inflammatory disease, Asthma, Hypertension, Diabetes	1
545	1	62	4	0	Hypertension	1
546	0	65	2	0	Hypertension	1
547	0	42	4	0	None	0
548	1	28	1	1	None	0
549	0	29	1	0	None	0
550	1	58	2	0	Nefrolitiasis	1
551	0	73	2	0	Diabetes Mellitus, Hypertension, IMA, IPB	1
552	0	52	3	0	Aortic insufficiency	1
553	0	62	3	0	Hypertension, Dyslipidemia	1
554	0	45	2	0	Hypertension	1
555	1	48	1	0	RCU	1
556	0	38	2	1	None	0
557	0	95	2	0	Hypertension, Dyslipidemia, Benign prostatic hypertrophy, AF	1
558	0	53	2	0	None	0
559	0	46	3	1	Asthma	1
560	1	50	1	0	Asthma	1
561	1	57	2	0	Hypothyroidism, Diabetes	1
562	0	77	2	1	MRGE, Hypertension, Dyslipidemia	1
563	0	54	2	0	TBC	1
564	0	26	1	0	None	0
565	0	34	1	1	None	0
566	0	50	1	1	Dyslipidemia	1
567	0	52	1	1	None	0
568	1	57	2	1	Anxiety, bilateral deafness	1
569	0	65	3	0	Hypertension, Hypothyroidism	1
570	0	56	1	1	Hypertension	1
571	0	42	2	0	None	0
572	1	64	3	0	None	0
573	1	47	3	0	Gallbladder stones	1
574	0	53	3	0	Diabetes	1
575	1	34	3	0	Hypothyroidism, Gestational Diabetes	1
576	1	69	0	1	None	0
577	1	38	0	0	None	0
578	0	38	0	1	None	0
579	0	59	0	1	Hypertension	1
580	0	24	0	1	None	0
581	1	55	0	0	Hypothroidism, Periferical Vascular diseae	1
582	0	50	0	0	None	0
583	1	46	0	1	Hypertension	1
584	1	33	0	0	None	0
585	1	43	0	0	None	0
586	0	29	0	1	None	0
587	0	29	0	0	epilepsy	1
588	0	52	0	1	None	0
589	1	48	0	1	hypertension, obesity, hypothyroidism, orticaria	1
590	0	39	0	0	None	0
591	1	47	0	0	hypothyroidism	1
592	1	73	0	1	hypercholesterolemia	1
593	0	31	0	0	None	0
594	1	58	0	1	None	0
595	0	42	0	0	None	0
596	1	35	0	0	None	0
597	0	56	0	1	None	0
598	0	42	0	0	None	0
599	1	42	0	0	None	0
600	1	39	0	0	None	0
601	1	45	0	0	Inflammatory disease	1
602	0	51	0	1	None	0
603	1	55	0	1	None	0
604	0	43	0	1	None	0
605	0	51	0	1	None	0
606	0	59	0	1	None	0
607	0	63	0	0	None	0
608	0	55	1	0	Diverticolosis	1
609	0	31	1	1	-	0
610	0	63	4	0	hypertension	1
611	1	84	3	0	hypertension, heart arrhythmia, Hypothyroidism	1
612	1	73	0	0	None	0
613	0	57	0	0	None	0
614	1	67	0	1	None	0
615	1	57	0	0	None	0
616	0	56	0	1	None	0
617	1	37	0	1	None	0
618	1	55	0	0	None	0
619	1	48	0	0	HBV, HCV	1
620	1	76	0	1	breast cancer	1
621	1	58	0	0	None	0
622	0	28	0	0	type 2 diabetes	1
623	1	60	0	0	Parkinson disease	1
624	1	42	0	0	miastenia, timoma	1
625	0	47	2	0	nONE	0
626	1	58	0	0	breast cancer, depression, hypothiroidism	1
627	1	59	0	0	hypertension, hypercholesterolemia	1
628	0	53	0	0	None	0
629	0	27	0	0	None	0
630	1	45	0	0	None	0
631	0	65	0	1	None	0
632	1	65	0	0	None	0
633	0	43	0	0	None	0
634	0	58	0	0	None	0
635	1	53	0	0	None	0
636	0	41	2	0	None	0
637	1	82	1	0	hypertension, gastritis, carotid atherosclerosis	1
638	0	74	2	1	Hyperthyroidism, atrial fibrillation, dilated cardiomyopathy	1
639	0	74	2	0	Hypertension	1
640	0	94	1	0	Hypertension	1
641	1	66	0	0	None	0
642	1	81	0	1	breast cancer	1
643	0	64	0	1	None	0
644	1	46	0	0	None	0
645	1	36	0	1	None	0
646	0	29	0	1	None	0
647	1	29	0	1	None	0
648	1	51	0	1	None	0
649	1	55	0	0	None	0
650	1	52	0	1	None	0
651	0	54	0	0	None	0
652	1	31	0	0	None	0
653	1	58	2	1	None	0
654	1	62	3	0	None	0
655	0	85	3	0	None	0
656	0	45	1	1	None	0
657	0	57	3	1	None	0
658	0	50	1	1	None	0
659	0	60	2	1	N/A	0
660	0	42	3	0	None	0
661	0	65	2	0	N/A	0
662	0	70	2	0	N/A	0
663	0	69	3	0	Kidney failure Neurological disease Diabetes Mellitus type 2	1
664	1	92	3	0	COLD (chronic obstructive lung disease) Asthma Kidney failure	1
665	1	96	4	0	N/A	0
666	1	78	3	0	COLD (chronic obstructive lung disease) Immunodeficiency	1
667	1	83	4	0	N/A	0
668	0	91	3	0	Kidney failure Diabetes Mellitus	1
669	0	84	3	1	Diabetes Mellitus Neurological disease	1
670	0	86	4	0	Kidney failure Congestive Heart Failure	1
671	1	91	3	0	Cancers Congestive Heart Failure	1
672	1	94	3	0	Neurological disease Liver disease Diabetes Mellitus	1
673	1	66	4	0	N/A	0
674	0	53	4	1	Hypertension	1
675	0	51	4	1	None	0
676	0	76	4	0	None	0
677	0	71	2	0	Hypertension, IMA, FA	1
678	0	58	3	0	None	0
679	1	52	3	0	None	0
680	0	80	3	1	N/A	0
681	1	78	3	0	N/A	0
682	1	78	2	1	N/A	0
683	0	66	1	0	N/A	0
684	0	57	4	0	Obesity	1
685	0	65	4	0	N/A	0
686	0	57	2	0	N/A	0
687	0	48	3	0	N/A	0
688	0	30	1	1	N/A	0
689	1	73	3	0	N/A	0
690	1	58	2	1	N/A	0
691	0	45	2	1	N/A	0
692	0	42	3	0	N/A	0
693	0	34	3	0	N/A	0
694	0	61	2	0	N/A	0
695	0	60	1	0	N/A	0
696	0	38	2	0	N/A	0
697	1	60	2	0	N/A	0
698	0	65	2	0	N/A	0
699	0	43	3	0	N/A	0
700	0	69	3	1	N/A	0
701	0	28	1	0	N/A	0
702	0	62	2	0	N/A	0
703	0	54	2	0	N/A	0
704	1	48	2	0	N/A	0
705	1	53	2	0	N/A	0
706	1	63	3	1	N/A	0
707	1	62	2	1	N/A	0
708	1	50	2	1	N/A	0
709	1	81	2	0	N/A	0
710	0	81	2	0	N/A	0
711	0	59	3	0	N/A	0
712	1	62	2	1	N/A	0
713	0	50	4	0	N/A	0
714	1	59	3	1	N/A	0
715	1	48	1	0	N/A	0
716	1	57	1	1	N/A	0
717	1	63	1	1	N/A	0
718	0	64	1	0	N/A	0
719	0	57	1	0	N/A	0
720	0	63	3	0	N/A	0
721	0	79	3	0	N/A	0
722	0	47	1	0	N/A	0
723	1	56	1	1	N/A	0
724	0	63	1	0	N/A	0
725	1	57	2	0	N/A	0
726	1	53	3	0	N/A	0
727	0	68	3	0	N/A	0
728	1	39	1	0	N/A	0
729	0	40	2	0	N/A	0
730	0	63	2	0	N/A	0
731	0	66	1	0	N/A	0
732	0	47	0	0	None	0
733	1	40	0	1	None	0
734	1	49	0	1	None	0
735	1	33	1	0	None	0
736	1	46	0	1	None	0
737	1	51	1	0	None	0
738	1	43	1	0	None	0
739	0	58	2	0	N/A	0
740	0	35	2	0	N/A	0
741	0	42	2	0	N/A	0
742	1	49	0	0	None	0
743	0	19	0	1	None	0
744	0	69	4	1	N/A	0
745	0	55	1	1	None	0
746	0	71	0	0	None	0
747	1	58	1	0	Depression, Thyroid Nodules	1
748	1	44	0	0	None	0
749	1	56	0	0	None	0
750	0	73	1	1	Vasculitis ANCA+, Kidney failure, immunodeficiency	1
751	0	71	1	1	N/A	0
752	1	67	1	0	Hypertension	1
753	0	67	2	0	Berger nephropathy	1
754	0	75	1	1	Diabetes Mellitus, kidney failure, HIV	1
755	1	65	1	1	Hypertension	1
756	0	57	0	1	None	0
757	1	46	0	1	None	0
758	0	38	1	0	None	0
759	0	63	3	1	Hypertension	1
760	0	26	3	1	None	0
761	0	60	3	0	N/A	0
762	0	53	1	0	None	0
763	0	53	2	0	None	0
764	0	58	1	0	None	0
765	1	79	3	0	N/A	0
766	0	65	3	1	N/A	0
767	1	64	1	0	Retroperitoneal fibrosis, Hypertension	1
768	1	59	2	0	Polycythemia vera, TPSV	1
769	1	60	1	1	None	0
770	0	83	3	0	N/A	0
771	1	79	2	0	Hypertension	1
772	0	51	2	0	None	0
773	0	65	2	0	Hypothyroidism	1
774	0	61	2	1	None	0
775	1	69	2	0	Hypothyroidism	1
776	1	59	2	0	Hypertension, Epatitis	1
777	0	81	3	0	Congestive Heart Failure, Kidney Failure	1
778	0	75	3	1	FA, Aortic Aneurism, Hypertension, Diabetes Mellitus	1
779	0	62	3	1	Hypothyroidism, Hypertension	1
780	0	49	2	0	G6PD Deficiency, Hypertension	1
781	0	68	4	1	Hypothyroidism	1
782	0	49	2	1	Hypothyroidism	1
783	1	91	2	0	Diabetes Mellitus	1
784	1	58	1	1	Hypertension, Diabetes Mellitus	1
785	0	72	2	0	Hypertension, Congestive Heart Failure	1
786	0	68	3	1	Hypertension, Diabetes Mellitus	1
787	0	67	1	0	None	0
788	0	61	3	1	Hypertension, Kidney failure	1
789	0	60	3	0	Hypertension, Diabetes Mellitus	1
790	0	68	3	1	Hypertension, Diabetes Mellitus, Mielofibrosis	1
791	0	61	2	0	Inflammatory disease, Hypertension	1
792	1	67	3	1	Congestive Heart Failure, mitral valve replacement	1
793	0	72	2	0	Hypertension, COLD	1
794	0	64	3	1	None	0
795	0	64	3	0	Hypertension, Diabetes Mellitus	1
796	0	85	2	0	Mitral valve replacement, Hypertension, Diabetes Mellitus	1
797	0	80	3	0	Diabetes Mellitus	1
798	0	62	3	1	lower limb vein thrombosis, Hypertension	1
799	0	56	3	1	COLD	1
800	1	46	2	0	Hypertension, Cancer	1
801	1	80	2	1	Hypertension	1
802	0	56	2	0	Hypertension	1
803	0	67	2	0	Hypertension	1
804	0	81	3	0	Hypertension, COLD, Liver disease	1
805	0	72	3	0	Hypertension	1
806	0	83	2	0	None	0
807	1	61	3	0	Hypertension	1
808	0	65	3	0	N/A	0
809	0	66	3	1	None	0
810	0	86	3	0	Hypertension, Congestive heart failure	1
811	1	68	2	0	Diabetes Mellitus, Cancer	1
812	0	70	3	0	Hypertension, Diabetes Mellitus	1
813	1	76	3	0	Hypertension, Diabetes Mellitus	1
814	1	59	1	0	None	0
815	0	60	1	0	None	0
816	1	59	4	1	Hypertension, obesity	1
817	0	65	3	0	COLD, Hypertension	1
818	1	50	1	0	None	0
819	0	37	1	1	DLB-CL EBV+, Immunodeficiency, Bipolar Disorder	1
820	1	53	2	1	Hypothyroidism, Paraplegia, Breast cancer	1
821	1	55	3	0	Breast cancer	1
822	0	41	1	1	Kidney failure, Hepatitis B, HIV, Syphilis	1
823	0	62	4	0	Diabetes Mellitus, COLD, Hyperension, Prostate cancer	1
824	1	47	1	1	None	0
825	0	58	2	0	Diabetes Mellitus	1
826	0	40	3	0	None	0
827	0	33	2	1	None	0
828	1	33	1	0	Esophagous Atresia and TalassemicTrait	1
829	1	82	2	1	COLD	1
830	1	91	2	1	COLD, Diabetes Mellitus, Hypothyroidism, Lymphedema, Bipolar disorder, GERD	1
831	0	78	2	0	Congestive Heart failure, BPH, MGUS, FA, GERD	1
832	1	92	2	0	Kidney failure, Hypertension	1
833	0	52	2	0	None	0
834	0	34	2	0	None	0
835	1	29	4	0	None	0
836	0	72	2	0	Prostate Cancer	1
837	0	48	4	0	Hypertension	1
838	1	47	2	1	Diabetes Mellitus, Kidney failure, Hyperparatiroidism, Hypertension	1
839	0	66	3	0	None	0
840	1	59	3	0	Hypertension, Asthma, Dyslipidemia, myositys, hypotiroidism	1
841	0	76	4	1	Diabetes Mellitus, Hypertension, Glaucoma, Dyslipidemia	1
842	0	73	4	0	Diabetes Mellitus, Kidney failure, Ischemic Cardiopathy	1
843	0	76	4	0	BPCO, aortic stenosis	1
844	0	75	4	0	Hyperuricemia	1
845	1	68	4	0	MGUS, Depression, Polycystic Kidney	1
846	0	65	3	1	Hypertension, Asthma, Dyslipidemia	1
847	1	44	4	0	Obesity, Hypertension, Hypotyroidism	1
848	0	71	4	1	Obesity, Hypertension	1
849	0	61	4	0	None	0
850	0	73	4	0	IPB, HPV lingua radiotrattato	1
851	1	75	4	1	Hypertension, Dyslipidemia	1
852	0	65	3	0	Hypertension, Obesity	1
853	0	70	4	0	Hypertension	1
854	0	56	4	1	FA	1
855	0	68	4	1	BPCO, Parkinson, Schizofrenia	1
856	0	72	4	0	Hypertension, Dyslipidemia	1
857	0	60	4	1	Cancer, Hypothyroidism	1
858	0	70	4	0	Inflammatory Disease	1
859	0	62	4	0	Diabetes Mellitus	1
860	0	73	4	0	Diabetes Mellitus, Obesity,Asthma, Atherosclerosis	1
861	0	72	4	0	None	0
862	0	67	4	1	BPCO, Asthma, Hypertension	1
863	0	62	4	1	Diabetes Mellitus	1
864	1	25	0	0	None	0
865	1	58	0	0	None	0
866	0	70	0	1	None	0
867	1	48	0	1	None	0
868	1	48	0	0	None	0
869	0	72	2	0	Neurological disease, Inflammatory disease, Hypothyroidism, Diabetes Mellitus	1
870	1	19	1	1	None	0
871	1	73	2	0	Cancer, Diabetes Mellitus, Hypertension, Obesity	1
872	1	40	0	1	None	0
873	0	99	2	1	COLD, Hypertension, Chronic leukocytosis	1
874	1	78	3	0	Congestive Heart Failure, Cancer, Diabetes Mellitus, COLD	1
875	0	87	2	1	Congestive heart failure, Dyslipidemia, Stroke	1
876	1	79	4	0	hypertension, restless leg syndrome , GERD, polymyalgia rheumatica	1
877	0	82	3	1	Congestive Heart Failure, Cancer, Inflammatory disease	1
878	1	93	2	0	Congestive Heart Failure, Kidney failure, COLD, Neurological disease	1
879	1	83	2	0	Congestive Heart Failure, Kidney failure, COLD, Neurological disease, FA, Cognitive impairment	1
880	0	88	2	1	Cancer, FA, Hypertension	1
881	0	65	4	0	Hyperthyroidism, Kidney failure, Diabetes Mellitus	1
882	0	80	1	0	Congestive Heart Failure, Diabetes Mellitus	1
883	0	68	1	0	N/A	0
884	1	86	3	0	Tako-Tsubo, Diabetes, Congestive Heart Failure, Kidney failure, Neurological disease	1
885	0	73	4	0	Hypertension, Obesity, COLD	1
886	1	82	1	1	Hypertension	1
887	1	73	2	0	COLD, Asthma, Hypertension	1
888	0	67	1	0	None	0
889	1	25	1	0	None	0
890	1	55	4	0	None	0
891	1	61	2	0	Hypertension, Miopericardithys	1
892	1	53	1	1	Asthma	1
893	0	78	1	1	Cancers	1
894	1	85	2	1	Diabetes Mellitus, Congestive heart failure, Dislipidemia, Obesity	1
895	0	65	2	0	Rheumatoid Arthritis	1
896	1	78	3	0	Inflammatory disease	1
897	0	47	2	1	None	0
898	1	50	2	0	None	0
899	1	59	3	0	hypertension,restless legs syndrome	1
900	0	38	1	0	None	0
901	1	64	3	1	Obesisty	1
902	0	73	3	0	None	0
903	0	73	3	0	Cancer, hypertension, paget diseases	1
904	0	76	3	0	Hypertension	1
905	0	60	3	0	IPB	1
906	0	86	3	1	Depression	1
907	0	53	3	0	previous IMA	1
908	0	58	3	1	IMA	1
909	0	53	4	0	Bilateral Congenita Anirydya	1
910	0	77	2	0	ischemic cardiopathy	1
911	1	75	3	0	left carotid siphon aneurysm	1
912	0	43	3	1	Hypertension	1
913	0	89	2	1	Hypertension, cancer	1
914	1	73	3	1	Cancer. Hypothyroidism, Hypertension	1
915	1	72	2	0	Hypertension, senile dementia	1
916	0	55	3	0	None	0
917	0	62	4	0	None	0
918	0	56	2	0	None	0
919	0	63	4	0	Diabetes Mellitus	1
920	1	72	2	0	ischemic cardiopathy, hypertension, cancer, diabetes mellitus	1
921	1	70	1	1	Hypertension	1
922	1	51	1	0	None	0
923	1	47	1	1	None	0
924	1	59	1	1	Hypertension	1
925	0	78	2	1	Hypertension	1
926	0	78	3	0	N/A	0
927	1	81	1	0	None	0
928	0	60	1	0	Cardiopathy	1
929	0	74	3	0	N/A	0
930	1	49	2	0	Hypertension, Hypothyroidism	1
931	1	86	2	1	Hypertension	1
932	0	78	2	0	Parkinson Disease, Diabetes Mellitus	1
933	0	66	4	0	None	0
934	0	51	2	0	Diabetes Mellitus	1
935	1	70	2	1	COLD, Diverticolosis	1
936	0	56	1	0	Altria fibrillation	1
937	1	61	3	0	Obesity, Diabetes Mellitus	1
938	0	65	3	1	Hypertension	1
939	0	72	3	0	Hypertension, Diabetes Mellitus	1
940	0	79	2	1	Atrial Fibrillation, Diabetes Mellitus, Kidney failure	1
941	1	55	1	0	Cancers	1
942	0	72	3	0	Hypertension	1
943	0	37	4	0	None	0
944	0	42	3	0	None	0
945	0	69	3	0	None	0
946	1	72	3	0	Dyslipidemia	1
947	1	85	2	0	None	0
948	0	58	3	1	N/A	0
949	0	71	3	1	Congestive Heart Failure	1
950	1	73	2	0	Atrial Fibrillation	1
951	1	47	3	0	None	0
952	1	64	2	0	None	0
953	0	57	3	0	Hypertension, Diabetes Mellitus	1
954	0	60	2	1	Hypertension, Obesity,	1
955	0	33	4	0	Diabetes Mellitus, Obesity	1
956	0	56	2	0	HIV	1
957	0	80	3	0	Hypertension	1
958	1	25	1	0	Spondiloentesoartrite HLA B27 +	1
959	0	62	2	0	Congestive Heart Failure, COLD,	1
960	0	54	2	0	Hypertension	1
961	1	45	2	0	Hypertension, Diabetes Mellitus	1
962	1	71	3	0	Hypertension	1
963	0	50	3	0	Obesity	1
964	1	53	3	1	None	0
965	1	54	2	0	None	0
966	0	74	3	0	Congestive Heart Failure, Cancer	1
967	0	50	4	0	OSAS, Obesity, Hypertension	1
968	0	57	3	1	Hypertension	1
969	1	53	2	1	diabetes mellitus, liver disease	1
970	0	68	4	0	Hypertension	1
971	0	66	2	1	None	0
972	1	78	2	0	Dyslipidemia	1
973	0	77	2	1	Hypertension, Diabetes Mellitus	1
974	0	90	2	0	Diabetes Mellitus, Congestive Heart Failure, Kidney Failure	1
975	0	51	2	0	Hypertension	1
976	1	58	2	0	Hypertension	1
977	0	81	2	1	hypertension, liver disease, COLD, diabetes mellitus	1
978	0	60	3	0	Hypertension	1
979	0	71	1	0	Hypothyroidism	1
980	0	69	3	0	Hypothyroidism, Hypertension	1
981	0	58	2	0	Hypertension, OSAS	1
982	1	67	3	0	psoriatic arthritis, hypertension	1
983	1	74	3	1	Congestive Heart Failure, Parkinson	1
984	0	75	4	0	Congestive Heart Failure, COLD	1
985	0	54	3	1	None	0
986	0	48	2	1	None	0
987	0	69	4	0	None	0
988	0	31	2	0	None	0
989	0	64	3	0	Hypertension, Thalassemia intermedia	1
990	0	82	3	1	Hypertension	1
991	0	60	2	1	Hypertension	1
992	1	85	2	1	Hypertension, Hypothyroidism	1
993	1	85	2	1	hypertension	1
994	0	44	2	0	None	0
995	0	49	2	1	None	0
996	0	58	2	0	Hypertension, Diabetes Mellitus	1
997	1	47	1	0	Hypertension	1
998	1	71	1	1	Parkinson disease, Amiloidosis, Congestive Heart Failure	1
999	1	69	2	0	None	0
1000	1	93	1	1	Cardiopathy	1
1001	0	82	2	0	Hypertension, Hypothyroidism, COLD, Kidney failure, FA	1
1002	1	90	2	0	FA, Hypertension, Dementia, HCV	1
1003	0	55	3	0	Hypertension, Diabetes Mellitus,	1
1004	1	71	2	0	Diabetes Mellitus, Congestive heart failure, Kidney failure	1
1005	0	52	4	0	obesity	1
1006	0	60	2	0	None	0
1007	0	66	4	1	Congestive Heart Failure, Hypertension, Diabetes Mellitus	1
1008	0	64	4	0	Previous IMA	1
1009	0	60	3	0	AOCP	1
1010	1	46	1	0	Hepatitis	1
1011	0	85	2	0	Hypothyroidism	1
1012	0	57	3	1	N/A	0
1013	0	75	2	1	Cardiopathy	1
1014	0	67	2	1	Diabetes Mellitus, cardiopathy	1
1015	1	50	3	0	N/A	0
1016	0	47	2	1	None	0
1017	1	77	2	1	Hypertension	1
1018	1	56	2	0	N/A	0
1019	0	74	3	1	N/A	0
1020	0	54	1	0	N/A	0
1021	1	66	4	0	Congestive Heart Failure, Diabetes Mellitus,	1
1022	0	44	1	0	N/A	0
1023	0	62	2	0	None	0
1024	1	27	1	1	None	0
1025	1	35	1	0	None	0
1026	1	63	2	0	None	0
1027	0	36	1	0	None	0
1028	1	42	1	0	N/A	0
1029	0	67	1	0	N/A	0
1030	1	53	1	0	N/A	0
1031	0	57	1	1	N/A	0
1032	0	80	1	0	COLD	1
1033	0	54	1	0	None	0
1034	0	81	1	0	Kidney failure	1
1035	0	68	3	1	Congestive Heart Failure	1
1036	0	66	1	0	coronary artery disease, atrial fibrillation	1
1037	0	51	2	0	Asthma	1
1038	0	39	1	1	Asthma	1
1039	1	39	1	0	None	0
1040	0	65	3	0	Congestive Heart Failure, Diabetes Mellitus, COLD, Cancer	1
1041	1	72	3	0	Congestive Heart Failure, Hypothyroidism, Diabetes Mellitus	1
1042	1	56	2	0	anxiety-depressive disorder, neurological disease	1
1043	1	51	2	1	None	0
1044	0	54	3	0	Ischemic heart disease, arterial hypertension, dyslipidemia, obesity, COLD, Diabetes Mellitus	1
1045	0	71	3	0	COLD, Congestive Heart Failure, Kidney failure	1
1046	0	73	2	0	Congestive Heart Failure, COLD,	1
1047	0	74	3	1	COLD, Congestive Heart Failure	1
1048	0	56	3	0	COLD, Congestive Heart Failure	1
1049	1	79	2	1	Ischemic heart disease, atrial fibrillation, arterial hypertension, COLD	1
1050	0	65	3	0	Diabetes, cancer	1
1051	1	43	3	0	Diabetes, Cancer, Liver disease	1
1052	0	71	4	1	Congestive Heart Failure, COLD	1
1053	0	60	3	0	Congestive Heart Failure, Kidney failure, Diabetes	1
1054	0	46	1	0	None	0
1055	1	46	3	0	None	0
1056	0	75	3	0	COLD	1
1057	1	41	3	1	None	0
1058	1	36	3	0	None	0
1059	1	89	2	0	Diabetes Mellitus	1
1060	0	73	3	1	COLD, Kidney failure	1
1061	0	57	4	0	COLD	1
1062	0	59	1	0	None	0
1063	0	63	3	0	None	0
1064	0	57	1	0	None	0
1065	0	62	1	0	None	0
1066	0	54	3	0	None	0
1067	0	62	1	0	None	0
1068	0	61	1	0	N/A	0
1069	0	59	2	1	None	0
1070	0	87	2	1	Alzheimer's disease, Parkinson's disease, arterial hypertension, rheumatoid arthritis, COLD	1
1071	0	47	1	1	None	0
1072	0	40	1	1	COLD	1
1073	0	81	3	0	Congestive Heart Failure, Diabetes, Kidney failure, OSAS	1
1074	1	68	3	0	Congestive Heart Failure, Diabetes	1
1075	0	86	2	1	Diabetes Mellitus	1
1076	1	79	3	1	Congestive Heart Failure	1
1077	1	56	3	1	Diabetes	1
1078	1	61	3	0	Congestive Heart Failure, Diabetes, Cancer, Liver disease	1
1079	0	51	4	1	None	0
1080	0	47	3	0	None	0
1081	1	65	3	1	OSAS	1
1082	1	79	4	0	Congestive Heart Failure, Diabetes Mellitus	1
1083	0	52	0	1	None	0
1084	1	52	0	1	None	0
1085	1	50	0	0	None	0
1086	0	55	0	0	None	0
1087	1	49	0	0	None	0
1088	1	39	0	0	Hypothyroidism	1
1089	1	48	0	0	Hypertension	1
1090	1	62	0	0	Artrosis	1
1091	0	72	0	1	IMA, PBH	1
1092	1	59	0	0	thyroid cancer, MRGE	1
1093	1	45	0	0	None	0
1094	1	46	0	0	None	0
1095	0	72	3	1	COLD, colon cancer	1
1096	0	46	2	0	dyslipidemia, hepatic steatosis, COLD	1
1097	0	72	3	0	Hypertension, Hyperuricemia	1
1098	1	72	4	0	Congestive heart failure, hypertension, hypothyroidism	1
1099	1	74	4	1	Hypertension, polyposis	1
1100	0	58	3	0	Hypertension, Lung transplant	1
1101	0	61	2	0	Kidney transplant, renal cancer	1
1102	0	86	2	0	FA, Cardiopathy	1
1103	0	48	1	0	Potus	1
1104	1	85	3	0	Congestive Heart Failure, COLD, Depression, Hypertension	1
1105	0	56	2	0	Hypertension	1
1106	1	79	3	1	Hypertension, Bladder Cancer	1
1107	0	60	4	0	Hypertertension, Dyslipidemy, Nephrolithiasis, Thalassemic trait.	1
1108	0	62	2	0	alcoholic liver cirrhosis	1
1109	0	88	2	1	congestive heart disease, FA, aortic valve replacement, hypertension, CKD, monokidney, hyperuricemia	1
1110	1	96	2	0	Cognitive decline, chronic venous insufficiency, hypertension	1
1111	1	91	2	0	N/A	0
1112	1	77	3	1	N/A	0
1113	1	84	2	0	FA, Hypertension	1
1114	1	72	3	0	Rheumatoid Arthrytis, MAI, Depression	1
1115	0	50	4	0	None	0
1116	1	73	2	0	cerebral hemorrhage, hypertension, dysphagia, hypokinetic disorder, deep vein thrombosis	1
1117	0	66	4	1	N/A	0
1118	0	58	4	0	Hypertension	1
1119	1	88	2	0	Hypertension, Diabetes Mellitus, cognitive decline, bilateral hypoacusia, CKD, colon cancer, hypokinetic disorder	1
1120	0	77	2	0	AMI, diabetes mellitus, hypertension	1
1121	0	51	4	0	Obesity	1
1122	1	83	3	0	Cancer, Liver disease, Chronic bronchitis, osteoporosis, PIPA, Hypercholesterolemia	1
1123	0	84	3	1	IPB	1
1124	1	73	2	0	None	0
1125	1	87	2	1	Congestive Heart failure, Kidney failure, Cerebral vasculopathy, IMA, Retinic ischemia	1
1126	0	56	3	1	Asthma, HCV	1
1127	0	52	3	0	Obesity	1
1128	0	50	3	1	Kidney failure, IPA, LVH, Hypertensive retinopathy, Macular dystrophy, blindness	1
1129	1	71	2	1	hypertriglyceridemia, pulmonary hypertension,	1
1130	0	58	2	0	None	0
1131	0	57	3	1	None	0
1132	0	36	3	0	None	0
1133	0	34	2	0	None	0
1134	1	63	3	1	Asthma, colon cancer	1
1135	0	68	3	0	None	0
1136	1	84	2	1	Hypotiroidism, Ischemic Cardiopathy, Neurological disease	1
1137	1	58	4	0	Asthma	1
1138	1	90	2	0	Hypertension	1
1139	1	88	2	1	Hypoacusia	1
1140	0	70	3	1	DVT	1
1141	1	55	2	0	None	0
1142	0	72	3	0	Cognitive impairment in cerebral vasculopathy, TIA, Bilateral carotid TEA	1
1143	1	76	3	1	Ischemic heart disease, Dyslipidemia	1
1144	0	86	2	1	FA, Pacemaker, Parkinson	1
1145	1	51	3	0	Cancer	1
1146	0	21	2	0	None	0
1147	1	21	3	0	None	0
1148	1	70	2	1	Diabetes Mellitus, Hypothyroidism, psychiatric disorder	1
1149	1	73	4	1	Hypertension	1
1150	1	40	1	0	Irritable colon, Renal lithiasis	1
1151	1	78	2	0	Hypertension, FA	1
1152	0	56	2	0	Immunodeficiency, Congestive heart failure	1
1153	0	91	2	0	Immunodeficiency, Congestive heart failure, COLD, Hypertension, Deafness, colon cancer	1
1154	0	32	1	1	HIV, Cerebral cryptococcosis	1
1155	1	46	1	0	None	0
1156	1	66	1	0	None	0
1157	0	44	1	0	None	0
1158	1	25	1	0	None	0
1159	1	77	1	0	Congestive Heart Failure	1
1160	0	51	2	0	None	0
1161	1	29	0	0	IMA, Obesity	1
1162	0	57	0	0	Hypertension	1
1163	0	24	0	0	None	0
1164	0	72	0	0	None	0
1165	1	36	0	0	Hypothyroidism	0
1166	0	40	0	0	None	0
1167	0	45	1	0	None	0
1168	0	40	1	0	Allergic rhinitis	1
1169	1	46	1	0	Hypothyroidism	1
1170	0	43	1	1	Diabetes Mellitus	1
1171	0	55	1	1	None	0
1172	0	64	1	0	Short bowel syndrome	1
1173	0	68	2	1	Pace-maker for dysfunction of SA node; hypertensive cardiomyopathy, COLD	1
1174	1	46	1	0	None	0
1175	1	59	2	1	None	0
1176	0	71	2	0	congestive heart failure	1
1177	0	54	1	1	None	0
